# Supplementary material for: Improving Marine Concrete Performance Based on Multiple Criteria Using Early Portland Cement and Chemical Superplasticizer Admixture
Source: Materials (Basel). 2021 Aug 28;14(17):4903. doi: 10.3390/ma14174903 (PMC8432681; doi:10.3390/ma14174903)
Supplement: Supplementary file 1 [file materials-14-04903-s001.zip]

Archive with 1 entries (1 files):
- materials-1328381-supplementary.pdf
